# Supplementary material for: Association Between Folic Acid Use and Serum One-Carbon Metabolism-Related Metabolites in Maternal and Cord Blood of Japanese Pregnant Women
Source: Metabolites. 2026 Mar 25;16(4):215. doi: 10.3390/metabo16040215 (PMC13118084; doi:10.3390/metabo16040215)
Supplement: Supplementary file 1 [file metabolites-16-00215-s001.zip]

Archive with 1 entries (1 files):
- metabolites-4157200-supplementary.pdf
